# Supplementary material for: Association of Obesity with Onset of Puberty and Sex Hormones in Chinese Girls: A 4-Year Longitudinal Study
Source: PLoS One. 2015 Aug 6;10(8):e0134656. doi: 10.1371/journal.pone.0134656 (PMC4527677; doi:10.1371/journal.pone.0134656)
Supplement: S1 File — This is the data of the paper. (SAS) [file pone.0134656.s001.sas]

data data;
infile cards dlm="	; input NUMBER $ BREAST2 SCHOOL1 AGE GROUP TESTOS1 TESTOS2 TESTOS3 TESTOS4 ESTRO1 ESTRO2 ESTRO3 ESTRO4 HEIGHT1 WEIGHT1 HEIGHT2 WEIGHT2 HEIGHT3 WEIGHT3 HEIGHT4 WEIGHT4 MENSES1 BREAST1 MENSES2 MENSES3 BREAST3 MENSES4 BREAST4; cards; 1F01AA21 1 1 8.78 1 1.87 3.22 0.55 1.51 465 391 343 476 125.7 30.2 128.5 33.2 137 39.1 144.4 43.2 0 1 0 0 2 0 2 1F01BA24 2 1 8.96 2 1.78 6.06 2.03 3.65 124 313 310 332 …
